# Supplementary material for: A New Approach to Atopic Dermatitis Control with Low-Concentration Propolis-Loaded Cold Cream
Source: Pharmaceutics. 2021 Aug 27;13(9):1346. doi: 10.3390/pharmaceutics13091346 (PMC8466707; doi:10.3390/pharmaceutics13091346)
Supplement: Supplementary file 1 [file pharmaceutics-13-01346-s001.zip]

Archive with 1 entries (1 files):
- pharmaceutics-1290073-supplementary.pdf
